# Supplementary material for: Numerical validation data of tensile stress zones and crack zones in bamboo reinforced concrete beams using the Fortran PowerStation 4.0 program
Source: Data Brief. 2020 Feb 26;29:105332. doi: 10.1016/j.dib.2020.105332 (PMC7058898; doi:10.1016/j.dib.2020.105332)
Supplement: Multimedia component 1 [file mmc1.xml]

<?xml version="1.0" encoding="utf-8" standalone="no"?>
<data>
  <datasets>
    <author>muhtar@unmuhjember.ac.id;muhtar.fitrah@gmail.com</author>
    <type>0</type>
    <dataset>
      <value>6</value>
      <reason>Other (please explain)</reason>
      <comments>I have submitted my raw data as a supplementary data file along with my manuscript</comments>
    </dataset>
  </datasets>
</data>
